# Supplementary material for: Preparation of a universally usable, animal product free, defined medium for 2D and 3D culturing of normal and cancer cells
Source: MethodsX. 2024 Feb 3;12:102592. doi: 10.1016/j.mex.2024.102592 (PMC10912720; doi:10.1016/j.mex.2024.102592)
Supplement: Supplementary file 1 [file mmc1.xlsx]

## Sheet: Blad1
Compounds for Mixing the Defined Medium
		Date	Date	Date	Date	Date	Date	Date
Compound	Volume
DMEM/F12	500 ml minus 43.7 ml
L-Glutamine	5 ml
NEAA	5 ml
Sodium pyruvate	5 ml
Pen-strep	5 ml
Transferrin	2.5 ml
Insulin	100 µl
H2O solutin	200 µl
NaOH solution	50 µl
Ethanol solution	25 µl
Collagen	100 µl
Laminin	50 µl
Vitronectin	200 µl
Fetuin A	50 µl
EGF	250 µl
bFGF	50 µl
PDGF	50 µl
IGF1	25 µl
Hydrocortisone	20 µl
Triiodothyronein	10 µl
β-Estradiol	10 µl
Retinoic acid	10 µl
HSA	20 ml
Fibronectin	0.5 ml to 500 ml or 0.25 ml to 250 ml
Final Medium
With Fibronectin	250 ml
Without Fibronectin	250 ml
